# Supplementary material for: Rapid Sample Screening Method for Authenticity Controlling of Vanilla Flavours Using Liquid Chromatography with Electrochemical Detection Using Aluminium-Doped Zirconia Nanoparticles-Modified Electrode
Source: Molecules. 2022 May 3;27(9):2915. doi: 10.3390/molecules27092915 (PMC9105493; doi:10.3390/molecules27092915)
Supplement: Supplementary file 1 [file molecules-27-02915-s001.zip]

Archive with 1 entries (1 files):
- molecules-1701528-supplementary.pdf
